# Supplementary material for: Successful Anti-CLL1 CAR T-Cell Therapy in Secondary Acute Myeloid Leukemia
Source: Front Oncol. 2020 May 27;10:685. doi: 10.3389/fonc.2020.00685 (PMC7266936; doi:10.3389/fonc.2020.00685)
Supplement: Supplementary Table 1 — Immunophenotypic, cytogenetics and mutation features of this patients. [file Table_1.XLSX]

## Sheet: Supplementary Table 1
Supplementary Table 1. Immunophenotypic, cytogenetics and mutation features of this patients.
Stage	Morphology	Immunophenotype	Cytogenetics	FISH	Molecular genetics
Diagnosis	ALL	CD34+CD38+HLA-DR+ CD10+CD19+	46, XY[10]	BCR-ABL1, MLLr, TEL-AML1 negative	No common fusion genes but mutation not done
1st Relapse	ALL	CD34+CD38+HLA-DR+ CD10+CD19+	46, XY[12]	BCR-ABL1, MLLr, TEL-AML1 negative	No common fusion genes but mutation not done
2nd Relapse	AML	CD34+CD38+HLA-DR+ CD19+CD33+CD13+CLL1+	46, XY[8]	BCR-ABL1, TEL-AML1, PDGFRBr negative, MLLr positive	No common fusion gene with WT1S381fs, RUNX1R204P, TCF12P73fs mutations and KMT2A-CREBBP fusion
