# Supplementary material for: Successful Anti-CLL1 CAR T-Cell Therapy in Secondary Acute Myeloid Leukemia
Source: Front Oncol. 2020 May 27;10:685. doi: 10.3389/fonc.2020.00685 (PMC7266936; doi:10.3389/fonc.2020.00685)
Supplement: Supplementary Table 2 — Clinical follow-up during anti-CLL1 CAR-T therapy in this secondary AML case. [file Table_2.XLSX]

## Sheet: Supplementary Table 2
Supplementary Table 2. Clinical follow-up during anti-CLL1 CAR-T therapy in this secondary AML case.
Time points	D-1	D0	D1	D4	D7	D14	D22	D29	D42	M2	M3	M5	M6	M9
anti-CLL1 CAR-T (%)	n.a.	0	n.a.	n.a.	2.07	8.06	4.17	2.25	0.41	0.32	0.03	0.02	0	n.a.
Serum IL6 (pg/mL)	1.3	n.a.	8.9	47.7	76.2	116.9	97.35	23.1	47.7	n.a.	n.a.	n.a.	n.a.	n.a.
MRD (%)	n.a.	n.a.	n.a.	n.a.	n.a.	n.a.	n.a.	<0.1	n.a.	<0.1	<0.1	n.a.	<0.1	<0.1
BM Blast (%)	n.a.	n.a.	n.a.	n.a.	n.a.	n.a.	n.a.	2.5	n.a.	1.5	1	n.a.	4.5	3
